# Supplementary material for: Natural and human-impacted diversity of bryophytes along an elevational gradient on an oceanic island (La Palma, Canarias)
Source: PLoS One. 2019 Apr 3;14(4):e0213823. doi: 10.1371/journal.pone.0213823 (PMC6447163; doi:10.1371/journal.pone.0213823)
Supplement: S1 Table — (XLSX) [file pone.0213823.s001.xlsx]

## Sheet: Hoja1
Species		Ocurrence in R	Ocurrence in P	Ocurrence in D
Div. Anthocerotophyta
Anthoceros caucasicus Steph.		-	2	-
Anthoceros sp.		-	7	1
Phaeoceros laevis (L.) Prosk.		-	6	-
Div. Marchantiophyta
Calypogeia arguta Nees & Mont.		3	1	-
Calypogeia fissa (L.) Raddi		1	1	1
Calypogeia sphagnicola (Arnell. & J.Perss.) Warnst. & Loeske		2	-	1
Cephaloziella calyculata (Durieu & Mont.) Müll.Frib.		-	1	-
Cephaloziella divaricata (Sm.) Schiffn.		2	7	3
Cephaloziella turneri (Hook.) Muüll.Frib.		1	3	6
Cololejeunea schaeferi Grolle		1	-	-
Corsinia coriandrina (Spreng.) Lindb.		-	1	-
Exormotheca pustulosa Mitt.		-	1	-
Fossombronia caespitiformis De Not. ex Rabenh.		-	1	-
Fossombronia sp.		1	8	1
Frullania dilatata (L.) Dumort.		4	2	-
Frullania ericoides (Nees) Mont.		3	-	2
Frullania microphylla (Gottsche) Pearson		8	-	2
Frullania tamarisci (L.) Dumort.		8	-	3
Frullania teneriffae (F. Weber) Nees		7	3	7
Gongylanthus ericetorum (Raddi) Nees		-	5	3
Heteroscyphus denticulatus (Mitt.) Schiffn.		10	1	2
Isopaches bicrenatus (Schmidel ex Hoffm.) H.Buch		-	2	-
Jungermannia hyalina Lyell		-	1	-
Lejeunea eckloniana Lindenb.		1	1	1
Lejeunea mandonii (Steph.) Muüll.Frib.		12	1	4
Lophocolea bidentata (L.) Dumort.		9	1	3
Lophocolea fragrans (Moris et De Not.) Gottsche, Lindenb. et Nees		2	-	-
Lophocolea heterophylla (Schrad.) Dumort.		4	1	3
Lunularia cruciata (L.) Dumort. ex Lindb.		1	7	4
Mannia androgyna (L.) A.Evans		1	-	-
Marchesinia mackaii (Hook.) Gray		9	-	1
Marsupella emarginata (Ehrh.) Dumort.		-	3	1
Mesoptychia heterocolpos (Thed. ex Hartm.) L.Söderstr. et Váňa		-	-	1
Metzgeria furcata (L.) Corda		9	-	1
Microlejeunea ulicina (Taylor) Steph.		1	-	1
Myriocoleopsis minutissima (Sm.) R.L.Zhu, Y.Yu et Pócs		4	1	2
Plagiochasma rupestre (J.R.Forst. & G.Forst.) Steph.		2	1	-
Porella arboris-vitae (With.) Grolle		4	-	1
Porella canariensis (F. Weber) Underw.		7	2	5
Porella obtusata (Taylor) Trevis.		1	1	-
Radula lindenbergiana Gottsche ex C.Hartm.		9	-	4
Reboulia hemisphaerica (L.) Raddi		-	1	1
Riccardia chamedryfolia (With.) Grolle		3	2	1
Riccia bifurca Hoffm.		-	3	-
Saccogyna viticulosa (L.) Dumort.		8	3	3
Scapania compacta (Roth) Dumort.		1	4	1
Targionia hypophylla L.		-	1	-
Div. Bryophyta
Anacolia webbi (Mont.) Schimp.		2	2	-
Alleniella complanata (Hedw.) S.Olsson, Enroth & D.Quandt		1	-	-
Anoectangium aestivum (Hedw.) Mitt.		-	2	-
Anomobryum julaceum (Schrad. ex P. Gaertn., E. Meyer & Scherb.) Schimp.		-	4	-
Aulacomnium androgynum (Hedw.) Schwägr.		-	-	1
Barbula unguiculata Hedw.		-	1	-
Bartramia aprica Müll.Hal.		1	1	1
Bartramia pomiformis Hedw.		1	1	1
Brachytheciastrum velutinum (Hedw.) Ignatov & Huttunen		1	2	5
Bryoerythrophyllum recurvirostrum (Hedw.) P.C.Chen		-	5	-
Bryum argenteum Hedw.		-	5	2
Bryum canariense Brid.		-	2	-
Bryum dichotomum Hedw.		-	1	-
Bryum funckii Schwägr.		-	2	-
Bryum sp.		1	8	4
Bryum torquescens Bruch & Schimp.		4	10	9
Campylopus fragilis (Brid.) Bruch & Schimp.		-	1	1
Campylopus pilifer Brid.		-	2	-
Cirriphyllum crassinervium (Taylor) Loeske & M.Fleisch		-	-	2
Crossidium squamiferum (Viv.) Jur.		1	-	-
Dicranella heteromalla (Hedw.) Schimp.		1	1	-
Dicranella varia (Hedw.) Schimp.		-	4	-
Dicranoweisia cirrata (Hedw.) Lindb.		3	-	3
Didymodon acutus (Brid.) K.Saito		1	2	8
Didymodon australasiae (Hook. & Grev.) R.H.Zander		-	5	1
Didymodon fallax (Hedw.) R.H. Zander		-	11	-
Didymodon insulanus (De Not.) M.O.Hill		3	-	-
Didymodon luridus Hornsch.		-	5	1
Didymodon nicholsonii Culm.		-	-	1
Didymodon rigidulus Hedw.		1	-	1
Didymodon vinealis (Brid.) R.H.Zander		2	1	1
Encalypta vulgaris Hedw.		-	1	-
Entosthodon attenuatus (Dicks.) Bryhn		1	1	-
Epipterygium tozeri (Grev.) Lindb.		2	6	3
Exsertotheca intermedia (Brid.) S. Olsson, Enroth & D.Quandt.		2	-	-
Fissidens bryoides Hedw.		1	1	-
Fissidens crassipes Wilson ex Bruch & Schimp.		-	-	1
Fissidens crispus Mont.		1	-	1
Fissidens curvatus Hornsch.		1	-	-
Fissidens dubius P. Beauv.		-	1	2
Fissidens exilis Hedw.		1	-	-
Fissidens serrulatus Brid.		1	-	1
Fissidens sp.		1	2	2
Fissidens taxifolius Hedw.		5	1	-
Fissidens viridulus (Sw. ex anon.) Wahlenb.		2	4	7
Funaria hygrometrica Hedw.		-	2	-
Grimmia dissimulata E. Maier		-	5	-
Grimmia laevigata (Brid.) Brid.		3	-	2
Grimmia lisae De Not.		5	2	2
Grimmia meridionalis (Müll.Hal.) E.Maier		-	4	-
Grimmia montana Bruch & Schimp.		4	1	2
Grimmia orbicularis Bruch ex Wilson		-	2	-
Grimmia pulvinata (Hedw.) Sm.		2	-	1
Grimmia sp.		2	-	3
Grimmia trichophylla Grev.		10	4	4
Gymnostomum aeruginosum Sm.		-	-	1
Hedwigia ciliata (Hedw.) P.Beauv.		1	-	1
Hedwigia stellata Hedenäs		4	1	2
Heterocladium wulfsbergii I.Hagen		1	-	-
Homalia lusitanica Schimp.		1	-	-
Homalia webbiana (Mont.) Schimp.		5	-	-
Homalothecium mandonii (Mitt.) Geh.		1	-	-
Hygroamblystegium tenax (Hedw.) Jenn.		-	1	-
Hypnum cupressiforme Hedw.		5	-	7
Hypnum uncinulatum Jur.		3	3	1
Isothecium algarvicum W.E. Nicholson & Dixon		1	-	-
Isothecium myosuroides Brid.		7	-	1
Kindbergia praelonga (Hedw.) Ochyra		5	1	2
Leptodon longisetus Mont.		1	-	-
Leptophascum leptophyllum (Müll.Hal.) J.Guerra & M.J.Cano		-	2	3
Leucobryum albidum (P. Beauv.) Lindb.		2	-	-
Leucodon canariensis (Brid.) Schwägr.		-	-	1
Lewinskya rupestris (Schleich. ex Schwägr.) F.Lara, Garilleti & Goffinet		3	-	3
Microeurhynchium pumilum (Wilson) Ignatov & Vanderp.		1	-	-
Neckera cephalonica Jur. & Unger		1	-	-
Nogopterium gracile (Hedw.) Crosby & W.R.Buck		3	1	1
Oxyrhynchium hians (Hedw.) Loeske		-	1	-
Oxyrhynchium schleicheri (R. Hedw.) Roll.		3	1	-
Oxyrhynchium speciosum (Brid.) Warnst.		-	-	1
Pelekium atlanticum (Hedenäs) Hedenäs		1	-	-
Plasteurhynchium meridionale (Schimp.) M.Fleisch.		7	2	3
Pleuridium acuminatum Lindb.		-	2	-
Pogonatum aloides (Hedw.) P.Beauv.		1	-	1
Pogonatum nanum (Hedw.) P.Beauv.		-	5	4
Pohlia cruda (Hedw.) Lindb.		2	-	1
Polytrichum juniperinum Hedw.		-	8	3
Polytrichum piliferum Hedw.		1	4	1
Pseudocrossidium hornschuchianum (Schultz) R.H.Zander		1	-	-
Pseudotaxiphyllum laetevirens (Dixon & Luisier ex F. Koppe & D»ll) Hedenäs		1	-	1
Ptychomitrium nigrescens (Kunze) Wijk & Margad.		2	3	4
Ptychomitrium polyphyllum (Dicks. ex Sw.) Bruch & Schimp.		-	1	3
Ptychostomum capillare (Hedw.) Holyoak & N.Pedersen		3	9	9
Ptychostomum donianum (Grev.) Holyoak & N.Pedersen		2	-	1
Ptychostomum imbricatulum (Müll. Hal.) Holyoak & N.Pedersen		4	13	9
Ptychostomum pallescens (Schleich. ex Schwägr.) J.R.Spence		-	4	-
Ptychostomum pseudotriquetrum (Hedw.) J.R. Spence & H.P. Ramsay ex D.T.Holyoak & N. Pedersen		-	3	-
Racomitrium heterostichum (Hedw.) Brid.		2	1	2
Rhynchostegiella litorea (De Not.) Limpr.		2	-	1
Rhynchostegiella teneriffae (Mont.) Dirkse & Bouman		1	7	-
Rhynchostegiella trichophylla Dirkse & Bouman		1	-	-
Rhynchostegium confertum (Dicks.) Schimp.		3	2	2
Rhynchostegium megapolitanum (Blandow ex F.Weber & D. Mohr) Schimp.		9	-	1
Schistidium apocarpum (Hedw.) Bruch & Schimp.		-	-	1
Schistidium confertum (Funck) Bruch & Schimp.		1	-	1
Schistidium flaccidum (De Not.) Ochyra		2	-	-
Scleropodium touretii (Brid.) L.F.Koch		8	8	8
Sematophyllum substrumulosum (Hampe) E.Britton		7	1	4
Streblotrichum convolutum (Hedw.) P.Beauv.		2	3	-
Syntrichia montana Nees		1	4	1
Syntrichia princeps (De Not.) Mitt.		2	-	-
Syntrichia ruralis (Hedw.) F.Weber & D.Mohr		1	1	-
Syntrichia virescens (De Not.) Ochyra		-	-	1
Thamnobryum alopecurum (Hedw.) Gangulee		4	-	-
Timmiella barbuloides (Brid.) Mönk.		3	2	-
Timmiella flexiseta (Bruch) Limpr.		1	-	3
Timmiella sp.		-	1	-
Tortella flavovirens (Bruch) Broth.		2	-	2
Tortella fragilis (Hook. & Wilson) Limpr.		1	-	-
Tortella inflexa (Bruch) Broth.		1	1	-
Tortella nitida (Lindb.) Broth.		3	2	2
Tortella tortuosa (Hedw.) Limpr.		-	-	2
Tortula ampliretis Crundw. & D.G.Long		-	1	-
Tortula inermis (Brid.) Mont.		-	-	2
Tortula muralis Hedw.		-	2	-
Tortula revolvens (Schimp.) G.Roth		-	4	-
Tortula subulata Hedw.		2	2	-
Tortula truncata (Hedw.) Mitt.		-	1	-
Tortula vahliana (Schultz) Mont.		1	-	-
Trichostomum brachydontium Bruch		2	7	4
Ulota crispa (Hedw.) Brid.		1	-	-
Weissia controversa Hedw.		2	3	1
